# Supplementary material for: Meta-analysis of RNA-Seq datasets highlights novel genes/pathways involved in fat deposition in fat-tail of sheep
Source: Front Vet Sci. 2023 May 12;10:1159921. doi: 10.3389/fvets.2023.1159921 (PMC10213422; doi:10.3389/fvets.2023.1159921)
Supplement: Supplementary file 1 [file Table_1.XLSX]

## Sheet: Sheet1
Supplementary File S1: Summary of number of reads and alignment rate per sample of the used studies.
Sample	Study Number	Raw reads	Clean reads	Mapped reads	%Mapped reads	Uniquely mapped reads	%Uniquely mapped reads
L1	1	26282890	26277387	2.54628e+07	0.969	23047121	0.8771
L2	1	20075866	20075780	1.76024e+07	0.8768	15715922	0.7828
L4	1	20428424	20428338	1.79483e+07	0.8786	15886743	0.7777
Z1	1	22292871	22288415	2.05878e+07	0.9237	18605720	0.8348
Z2	1	20164542	20164468	1.81238e+07	0.8988	16131355	0.8
Z5	1	20532170	20532108	1.88711e+07	0.9191	16908777	0.8235
Fat-Han1	2	22291220	22280792	1.80742e+07	0.8112	16307639	0.7319
Fat-Han2	2	10835377	10834151	8.81358e+06	0.8135	16346437	0.7384
Fat-Han3	2	21945655	21942394	2.04964e+07	0.9341	19579080	0.8923
Thin-Han1	2	7544838	7542288	5.69216e+06	0.7547	5353552	0.7098
Thin-Han2	2	21274999	21273478	1.17047e+07	0.5502	10538977	0.4954
Thin-Han3	2	22167332	22130179	1.83039e+07	0.8271	8479843	0.7827
Fat-Lanzhu1	3	37796493	37785340	2.60946e+07	0.6906	24211981	0.5809
Fat-Lanzhu2	3	44308707	44239404	3.30513e+07	0.7471	27161163	0.614
Fat-Lanzhu3	3	41762889	41679856	3.23936e+07	0.7772	24486487	0.648
Thin-Han1	3	50418632	50084084	3.40422e+07	0.6797	28522521	0.5695
ThinHan2	3	40424017	40410922	3.18398e+07	0.7879	28136778	0.6759
Thin-Han3	3	41682279	41630523	3.16683e+07	0.7607	25623707	0.6341
FatDHH1	4	21754482	21752930	2.03368e+07	0.9349	18335127	0.8429
FatDHH2	4	22579842	22576805	2.04636e+07	0.9064	18222569	0.8071
FatDHH3	4	21193865	21192321	1.99271e+07	0.9403	18055997	0.852
ThinDDH1	4	20947905	20946331	1.96225e+07	0.9368	17668651	0.8435
ThinDDH2	4	21175081	21173235	1.96953e+07	0.9302	17604121	0.8314
ThinDDH3	4	26855168	26850693	2.47026e+07	0.92	22168875	0.8256
FatHulun1	5	35262806	35072350	3.27751e+07	0.9345	29392494	0.8381
FatHulun2	5	29371511	29222160	2.56337e+07	0.8772	21835753	0.7472
FatHulun12	5	22074990	21962151	2.04995e+07	0.9334	17600478	0.8014
ThinHulun3	5	26253437	26097149	2.49254e+07	0.9551	22301351	0.8546
ThinHulun4	5	26616328	26474687	2.49259e+07	0.9415	22259602	0.8408
ThinHulun5	5	26832898	26700459	2.5256e+07	0.9459	22756350	0.8523
Ghezel1	6	22612149	22607006	2.08301e+07	0.9214	19139988	0.8466
Ghezel2	6	25523276	25517450	2.35501e+07	0.9229	21557387	0.8448
Ghezel3	6	21883696	21878057	2.07688e+07	0.9493	19120554	0.874
Zel1	6	21954666	21948868	2.08865e+07	0.9516	19433898	0.8854
Zel2	6	23959527	23952922	22994357	0.9134	20536438	0.8574
Zel3	6	21441692	21434341	1.99297e+07	0.9298	18174506	0.8479
Zel4	6	21665299	21658708	2.04523e+07	0.9443	18780602	0.8671
