# Supplementary material for: Meta-analysis of RNA-Seq datasets highlights novel genes/pathways involved in fat deposition in fat-tail of sheep
Source: Front Vet Sci. 2023 May 12;10:1159921. doi: 10.3389/fvets.2023.1159921 (PMC10213422; doi:10.3389/fvets.2023.1159921)
Supplement: Supplementary file 4 [file Table_4.XLSX]

## Sheet: Sheet1
Supplementary File S4: List of DEGs that were located in QTLs related to fatness.
QTL_Chr	QTL_St	QTL_En	QTL trait	QTL Id	Gene_Chr	Gene_St	Gene_En	Gene_ID	Gene	Trend
8	0	80262998	internal fat amount	137030	8	16542000	16946797	ENSOARG00020020875	TRDN	UP
6	0	106358050	fat weight in carcass	137031	6	2703380	2732853	ENSOARG00020021969	TMA16	UP
6	1954282	33824115	fat weight in carcass	137032	6	2703380	2732853	ENSOARG00020021969	TMA16	UP
6	1954282	13679975	Carcass fat percentage	137033	6	2703380	2732853	ENSOARG00020021969	TMA16	UP
1	12712770	261289799	Carcass fat percentage	137034	1	208721029	208742962	ENSOARG00020001942	TFRC	UP
11	56795	36860409	internal fat amount	137040	11	24963266	25269444	ENSOARG00020021817	SKAP1	UP
1	12712770	261289799	Carcass fat percentage	137034	1	110151351	110153711	ENSOARG00020000843	S100A5	UP
1	81276976	143400045	Muscle depth at third lumbar	137041	1	110151351	110153711	ENSOARG00020000843	S100A5	UP
1	12712770	261289799	Carcass fat percentage	137034	1	110217742	110223950	ENSOARG00020000908	S100A13	UP
1	81276976	143400045	Muscle depth at third lumbar	137041	1	110217742	110223950	ENSOARG00020000908	S100A13	UP
1	12712770	261289799	Carcass fat percentage	137034	1	110225796	110229309	ENSOARG00020000917	S100A1	UP
1	81276976	143400045	Muscle depth at third lumbar	137041	1	110225796	110229309	ENSOARG00020000917	S100A1	UP
8	0	80262998	internal fat amount	137030	8	33745219	33798974	ENSOARG00020012231	RTN4IP1	UP
8	0	80262998	internal fat amount	137030	8	12866857	12959945	ENSOARG00020018570	RSPO3	UP
12	0	58581732	Carcass fat percentage	137042	12	50786911	50794024	ENSOARG00020023291	RPL22	UP
10	5866672	66000069	Carcass fat percentage	137043	10	13773682	13788414	ENSOARG00020005649	RGCC	UP
10	5866672	66000069	Carcass fat percentage	137043	10	34424307	34426511	ENSOARG00020012287	RASL11A	UP
11	56795	36860409	internal fat amount	137040	11	20335564	20337202	ENSOARG00020022922	RAMP2	UP
11	56795	36860409	internal fat amount	137040	11	23948245	23956906	ENSOARG00020017862	PSMB3	UP
1	12712770	261289799	Carcass fat percentage	137034	1	221342145	221345500	ENSOARG00020002486	POLR2H	UP
1	12712770	261289799	Carcass fat percentage	137034	1	105986813	105995457	ENSOARG00020007594	PLEKHO1	UP
1	81276976	143400045	Muscle depth at third lumbar	137041	1	105986813	105995457	ENSOARG00020007594	PLEKHO1	UP
1	12712770	261289799	Carcass fat percentage	137034	1	30789525	30790952	ENSOARG00020019422	PARS2	UP
12	0	58581732	Carcass fat percentage	137042	12	3111694	3138292	ENSOARG00020008451	NUCKS1	UP
18	32233920	41366864	Carcass fat percentage	137044	18	34953140	35122972	ENSOARG00020004244	NOVA1	UP
14	6224783	29435839	Dressing percentage	137045	14	25521552	25522488	ENSOARG00020023664	MT2	UP
14	6224783	29435839	Dressing percentage	137045	14	25513364	25514658	ENSOARG00020023648	MT1C	UP
14	6224783	29435839	Dressing percentage	137045	14	25502581	25504384	ENSOARG00020023615	MT1A	UP
11	56795	36860409	internal fat amount	137040	11	23090344	23091729	ENSOARG00020012498	MIEN1	UP
11	56795	36860409	internal fat amount	137040	11	27117594	27331937	ENSOARG00020014101	LUC7L3	UP
1	12712770	261289799	Carcass fat percentage	137034	1	107481234	107483018	ENSOARG00020018213	LINGO4	UP
1	81276976	143400045	Muscle depth at third lumbar	137041	1	107481234	107483018	ENSOARG00020018213	LINGO4	UP
1	12712770	261289799	Carcass fat percentage	137034	1	43129933	43204610	ENSOARG00020006509	LEPR	UP
1	12712770	261289799	Carcass fat percentage	137034	1	18709713	18712549	ENSOARG00020001473	HYI	UP
1	12712770	261289799	Carcass fat percentage	137034	1	120101074	120103005	ENSOARG00020000639	HSPA6	UP
1	81276976	143400045	Muscle depth at third lumbar	137041	1	120101074	120103005	ENSOARG00020000639	HSPA6	UP
11	56795	36860409	internal fat amount	137040	11	22877332	22888772	ENSOARG00020010296	GSDMA	UP
16	7620759	63082949	Subcutaneous fat area	137059	16	26933352	26938664	ENSOARG00020003280	FST	UP
16	7620759	68078780	Subcutaneous fat thickness	14277	16	26933352	26938664	ENSOARG00020003280	FST	UP
12	0	58581732	Carcass fat percentage	137042	12	42056681	42097866	ENSOARG00020010570	FMO2	UP
12	0	58581732	Carcass fat percentage	137042	12	45433558	45439373	ENSOARG00020013419	FBXO2	UP
1	12712770	261289799	Carcass fat percentage	137034	1	125621174	125713682	ENSOARG00020001972	FAM78B	UP
1	81276976	143400045	Muscle depth at third lumbar	137041	1	125621174	125713682	ENSOARG00020001972	FAM78B	UP
12	0	58581732	Carcass fat percentage	137042	12	45930880	45953097	ENSOARG00020014377	EXOSC10	UP
12	0	58581732	Carcass fat percentage	137042	12	31544606	31564902	ENSOARG00020018225	EPHX1	UP
14	6224783	29435839	Dressing percentage	137045	14	7524853	7534744	ENSOARG00020003305	DYNLRB2	UP
12	0	58581732	Carcass fat percentage	137042	12	39539558	39576211	ENSOARG00020007710	DPT	UP
14	6224783	29435839	Dressing percentage	137045	14	7876026	7890500	ENSOARG00020003408	CMC2	UP
1	12712770	261289799	Carcass fat percentage	137034	1	104423764	104444732	ENSOARG00020002966	ACP6	UP
1	81276976	143400045	Muscle depth at third lumbar	137041	1	104423764	104444732	ENSOARG00020002966	ACP6	UP
1	12712770	261289799	Carcass fat percentage	137034	1	21573923	21577081	ENSOARG00020001036		UP
1	12712770	261289799	Carcass fat percentage	137034	1	110518649	110522348	ENSOARG00020001322		UP
1	12712770	261289799	Carcass fat percentage	137034	1	227226753	227227928	ENSOARG00020000133		UP
1	12712770	261289799	Carcass fat percentage	137034	1	252192202	252194464	ENSOARG00020001823		UP
1	12712770	261289799	Carcass fat percentage	137034	1	91501621	91620773	ENSOARG00020007664		UP
1	12712770	261289799	Carcass fat percentage	137034	1	129105647	129120038	ENSOARG00020005536		UP
1	81276976	143400045	Muscle depth at third lumbar	137041	1	110518649	110522348	ENSOARG00020001322		UP
1	81276976	143400045	Muscle depth at third lumbar	137041	1	91501621	91620773	ENSOARG00020007664		UP
1	81276976	143400045	Muscle depth at third lumbar	137041	1	129105647	129120038	ENSOARG00020005536		UP
6	0	106358050	fat weight in carcass	137031	6	3010213	3011399	ENSOARG00020022062		UP
6	1954282	33824115	fat weight in carcass	137032	6	3010213	3011399	ENSOARG00020022062		UP
6	1954282	13679975	Carcass fat percentage	137033	6	3010213	3011399	ENSOARG00020022062		UP
8	0	80262998	internal fat amount	137030	8	36992361	36992852	ENSOARG00020004386		UP
10	5866672	66000069	Carcass fat percentage	137043	10	24166236	24167048	ENSOARG00020004040		UP
11	56795	36860409	internal fat amount	137040	11	9332989	9334171	ENSOARG00020018998		UP
14	6224783	29435839	Dressing percentage	137045	14	10834211	10837362	ENSOARG00020006229		UP
1	12712770	261289799	Carcass fat percentage	137034	1	226571050	226603065	ENSOARG00020000075	ZMAT3	Down
1	12712770	261289799	Carcass fat percentage	137034	1	196627064	196670712	ENSOARG00020001417	ZBTB20	Down
1	12712770	261289799	Carcass fat percentage	137034	1	202026820	202042692	ENSOARG00020001744	UPK1B	Down
11	56795	36860409	internal fat amount	137040	11	30064439	30081811	ENSOARG00020011305	TRPV2	Down
11	56795	36860409	internal fat amount	137040	11	22530568	22556157	ENSOARG00020007860	TOP2A	Down
12	0	58581732	Carcass fat percentage	137042	12	48991401	49009981	ENSOARG00020020078	TNFRSF9	Down
11	56795	36860409	internal fat amount	137040	11	28197251	28219494	ENSOARG00020026216	TNFRSF13B	Down
6	0	106358050	fat weight in carcass	137031	6	41453328	41460240	ENSOARG00020024091	SPP1	Down
11	56795	36860409	internal fat amount	137040	11	19405181	19408464	ENSOARG00020019837	SOST	Down
1	12712770	261289799	Carcass fat percentage	137034	1	16126574	16130219	ENSOARG00020000061	SLFNL1	Down
6	0	106358050	fat weight in carcass	137031	6	50650044	50759318	ENSOARG00020017417	SEL1L3	Down
11	56795	36860409	internal fat amount	137040	11	10874729	10998624	ENSOARG00020015618	RNF213	Down
1	12712770	261289799	Carcass fat percentage	137034	1	99154858	99234943	ENSOARG00020000811	PTGFRN	Down
1	81276976	143400045	Muscle depth at third lumbar	137041	1	99154858	99234943	ENSOARG00020000811	PTGFRN	Down
10	5866672	66000069	Carcass fat percentage	137043	10	26662568	26696371	ENSOARG00020004992	POSTN	Down
11	56795	36860409	internal fat amount	137040	11	23525799	23589533	ENSOARG00020016631	PLXDC1	Down
1	12712770	261289799	Carcass fat percentage	137034	1	32640693	32726462	ENSOARG00020021119	PLPP3	Down
14	6224783	29435839	Dressing percentage	137045	14	8511740	9004226	ENSOARG00020005201	PLCG2	Down
11	56795	36860409	internal fat amount	137040	11	25980134	25982674	ENSOARG00020010143	PHOSPHO1	Down
6	0	106358050	fat weight in carcass	137031	6	76887860	76933606	ENSOARG00020015079	PDGFRA	Down
6	0	106358050	fat weight in carcass	137031	6	7323441	7469339	ENSOARG00020010829	PDE5A	Down
6	1954282	33824115	fat weight in carcass	137032	6	7323441	7469339	ENSOARG00020010829	PDE5A	Down
6	1954282	13679975	Carcass fat percentage	137033	6	7323441	7469339	ENSOARG00020010829	PDE5A	Down
1	12712770	261289799	Carcass fat percentage	137034	1	89000847	89366356	ENSOARG00020003145	NTNG1	Down
1	81276976	143400045	Muscle depth at third lumbar	137041	1	89000847	89366356	ENSOARG00020003145	NTNG1	Down
6	0	106358050	fat weight in carcass	137031	6	42091852	42136692	ENSOARG00020024287	NCAPG	Down
11	56795	36860409	internal fat amount	137040	11	33909826	33934786	ENSOARG00020018538	MYH2	Down
12	0	58581732	Carcass fat percentage	137042	12	54764261	54766521	ENSOARG00020009259	MMP23B	Down
14	6224783	29435839	Dressing percentage	137045	14	25235731	25262009	ENSOARG00020008789	MMP2	Down
12	0	58581732	Carcass fat percentage	137042	12	2985815	3011852	ENSOARG00020008124	MFSD4A	Down
1	12712770	261289799	Carcass fat percentage	137034	1	218531746	218595586	ENSOARG00020000314	MASP1	Down
1	218464714	218634218	Carcass length	13886	1	218531746	218595586	ENSOARG00020000314	MASP1	Down
11	56795	36860409	internal fat amount	137040	11	22313367	22321214	ENSOARG00020007428	KRT222	Down
12	0	58581732	Carcass fat percentage	137042	12	5940186	6383136	ENSOARG00020016682	KCNT2	Down
11	56795	36860409	internal fat amount	137040	11	8212514	8219283	ENSOARG00020015823	JMJD6	Down
16	7620759	63082949	Subcutaneous fat area	137059	16	27323271	27443324	ENSOARG00020003443	ITGA2	Down
16	7620759	68078780	Subcutaneous fat thickness	14277	16	27323271	27443324	ENSOARG00020003443	ITGA2	Down
16	7620759	63082949	Subcutaneous fat area	137059	16	27468240	27631773	ENSOARG00020003919	ITGA1	Down
16	7620759	68078780	Subcutaneous fat thickness	14277	16	27468240	27631773	ENSOARG00020003919	ITGA1	Down
12	0	58581732	Carcass fat percentage	137042	12	55230430	55231485	ENSOARG00020014334	ISG15	Down
11	56795	36860409	internal fat amount	137040	11	20065209	20067026	ENSOARG00020021421	IFI35	Down
1	12712770	261289799	Carcass fat percentage	137034	1	105744255	105744635	ENSOARG00020006877	HIST2H2BE	Down
1	81276976	143400045	Muscle depth at third lumbar	137041	1	105744255	105744635	ENSOARG00020006877	HIST2H2BE	Down
19	55664198	59706378	internal fat amount	14239	19	59593352	59651554	ENSOARG00020025919	GRIP2	Down
14	6224783	29435839	Dressing percentage	137045	14	16097461	16129439	ENSOARG00020004699	GPT2	Down
8	0	80262998	internal fat amount	137030	8	31863829	31965900	ENSOARG00020010382	FOXO3	Down
12	0	58581732	Carcass fat percentage	137042	12	581335	587615	ENSOARG00020003825	FMOD	Down
11	56795	36860409	internal fat amount	137040	11	21120378	21127745	ENSOARG00020004898	FKBP10	Down
23	1782996	33208300	Lean meat yield percentage	137056	23	24482107	25012761	ENSOARG00020019688	FHOD3	Down
6	0	106358050	fat weight in carcass	137031	6	18329750	18464982	ENSOARG00020023319	ELOVL6	Down
6	1954282	33824115	fat weight in carcass	137032	6	18329750	18464982	ENSOARG00020023319	ELOVL6	Down
1	12712770	261289799	Carcass fat percentage	137034	1	30880248	30911539	ENSOARG00020019762	DHCR24	Down
10	5866672	66000069	Carcass fat percentage	137043	10	27741342	28162771	ENSOARG00020005882	DCLK1	Down
11	56795	36860409	internal fat amount	137040	11	26852841	26869485	ENSOARG00020012432	COL1A1	Down
11	56795	36860409	internal fat amount	137040	11	20380912	20395325	ENSOARG00020023130	CNTNAP1	Down
10	5866672	66000069	Carcass fat percentage	137043	10	23891431	23912071	ENSOARG00020003773	CKAP2	Down
1	12712770	261289799	Carcass fat percentage	137034	1	18627848	18631785	ENSOARG00020000896	CDC20	Down
1	12712770	261289799	Carcass fat percentage	137034	1	67201777	67204117	ENSOARG00020001971	CCN1	Down
11	56795	36860409	internal fat amount	137040	11	27165510	27226417	ENSOARG00020015735	CACNA1G	Down
14	6224783	29435839	Dressing percentage	137045	14	8088645	8118213	ENSOARG00020003735	BCO1	Down
14	6224783	29435839	Dressing percentage	137045	14	14793589	14796139	ENSOARG00020014302	APRT	Down
11	56795	36860409	internal fat amount	137040	11	36656274	36663931	ENSOARG00020024320	ALOX15	Down
1	12712770	261289799	Carcass fat percentage	137034	1	42691821	42780605	ENSOARG00020025972	AK4	Down
1	12712770	261289799	Carcass fat percentage	137034	1	219108805	219115945	ENSOARG00020000594	AHSG	Down
11	56795	36860409	internal fat amount	137040	11	27054874	27086875	ENSOARG00020013282	ACSF2	Down
11	56795	36860409	internal fat amount	137040	11	21041808	21083497	ENSOARG00020004412	ACLY	Down
1	12712770	261289799	Carcass fat percentage	137034	1	109827331	109832862	ENSOARG00020000744		Down
1	12712770	261289799	Carcass fat percentage	137034	1	204014589	204022007	ENSOARG00020003858		Down
1	12712770	261289799	Carcass fat percentage	137034	1	91625802	91649440	ENSOARG00020008285		Down
1	12712770	261289799	Carcass fat percentage	137034	1	91606938	91620729	ENSOARG00020008069		Down
1	81276976	143400045	Muscle depth at third lumbar	137041	1	109827331	109832862	ENSOARG00020000744		Down
1	81276976	143400045	Muscle depth at third lumbar	137041	1	91625802	91649440	ENSOARG00020008285		Down
1	81276976	143400045	Muscle depth at third lumbar	137041	1	91606938	91620729	ENSOARG00020008069		Down
6	0	106358050	fat weight in carcass	137031	6	98933036	98933597	ENSOARG00020002961		Down
12	0	58581732	Carcass fat percentage	137042	12	54999491	55002977	ENSOARG00020011191		Down
